# Supplementary material for: Bushfires and Mothers’ Mental Health in Pregnancy and Recent Post-Partum
Source: Int J Environ Res Public Health. 2023 Dec 20;21(1):7. doi: 10.3390/ijerph21010007 (PMC10815782; doi:10.3390/ijerph21010007)
Supplement: Supplementary file 1 [file ijerph-21-00007-s001.zip]

Archive with 1 entries (1 files):
- ijerph-2623375-supplementary.pdf
